# Supplementary material for: HSP70 mediates a crosstalk between the estrogen and the heat shock response pathways
Source: J Biol Chem. 2023 Jan 5;299(2):102872. doi: 10.1016/j.jbc.2023.102872 (PMC9926311; doi:10.1016/j.jbc.2023.102872)
Supplement: TableS1 [file mmc1.xlsx]

## Sheet: RT-qPCR primers
Gene name	Forward sequence	Reverse sequence
HSPD1	AAGGAAGGCTTCGAGAAGATTAG	GGTCACAGGTTTAGACTGCTT
HSPH1	GCACAGATTGTTGGCCTAAAC	CCACTATCCGAGGTTTCTCATC
HSP90AA1	CTTGACCAATGACTGGGAAGAT	CACGTCGTGGGACAAATAGAA
HSPA1A	GAGTCCTACGCCTTCAACAT	CTTGTCCAGCACCTTCTTCT
ACTB	CGCGAGAAGATGACCCAGAT	AGAGGCGTACAGGGATAGCA

## Sheet: ChIP-qPCR primers
Region	Forward sequence	Reverse sequence
HSPD1 (promoter)	TACGGCTCAAGGGTCAAATC	AAGGAGCTGTTTCTAGGCTTT
HSPH1 (promoter)	CAGCCTTATGTATCGCACTGA	AGAAGAAGGAAGCGGAAGTG
HSP90AA1 (promoter)	CTAAGTGACCGCACAGGA	CCCGTCGCTATATAAGGCA
HSPA1A (promoter)	GTGATTGGCTCAGAAGGGAAA	TCCTCAGGCTAGCCGTTATC
Control region	ATGTCAGGCCCATGAACGAT	GCATTCATGGAGTCCAGGCTTT
